# Supplementary material for: Massive colonization of protein-coding exons by selfish genetic elements in Paramecium germline genomes
Source: PLoS Biol. 2021 Jul 29;19(7):e3001309. doi: 10.1371/journal.pbio.3001309 (PMC8354472; doi:10.1371/journal.pbio.3001309)
Supplement: S1 Table — (a) Highly enriched sorted MIC (97%–99%) are contaminated with the highly polyploid MAC. For example, 97% of MIC purity led to 60% of MAC DNA contamination in the case of P. tetraurelia (see S2 Fig). MIC genome size (in Mb) was estimated based on (b) flow cytometry analysis and (c) k-mer counts. Size estimation before correction, based on MAC contamination, is indicated in parentheses (see Materials and methods). MAC, macronucleus; MIC, micronucleus. (XLSX) [file pbio.3001309.s014.xlsx]

## Sheet: Genome statistics
Species	Strain	Sequencing Depth	MAC contamination (a)	MIC genome size (Mb)
				flow cytometry (b)	k-mer (c)
P. tetraurelia	51	31	~ 60%	151	108 (160)
P. octaurelia	138	56	< 2%	175	108
P. biaurelia	V1-4	58	< 5%	179	119
P. tredecaurelia	209	71	< 2%	142	127
P. pentaurelia	87	194	< 5%	154	112
P. primaurelia	AZ9-3	65	< 10%	168	114
P. sonneborni	ATCC 30995	13	~ 20%	458	286 (316)
P. sexaurelia	AZ8-4	141	~ 40%	205	123 (164)
P. caudatum	My43c3d	13	ND	1.659	1,300
