# Supplementary material for: Massive colonization of protein-coding exons by selfish genetic elements in Paramecium germline genomes
Source: PLoS Biol. 2021 Jul 29;19(7):e3001309. doi: 10.1371/journal.pbio.3001309 (PMC8354472; doi:10.1371/journal.pbio.3001309)
Supplement: S4 Table — Copies of mobile IESs were searched within IES sequences (see Materials and methods). Detected copies are divided in 2 categories: nested copies (i.e., copies inserted within an IES, but not including the extremities of the IES) and bona fide mobile IESs (i.e., copies whose extremities correspond to the extremities of the IES). This table lists all families for which at least 1 species contains ≥10 copies of bona fide mobile IESs in its genome. The genomic distribution (in coding regions, introns, and intergenic regions) of IESs containing these copies (nested copies or bona fide mobile IESs) is indicated. IES, internal eliminated sequence. (XLSX) [file pbio.3001309.s017.xlsx]

## Sheet: Table_mobileIESspecies_distribu
	Repeat	Length	Number of copies detected within IESs
	family	bp	Total	% Coding regions	% Intron	% Interg.	Nested copies	Mobile IESs
	FAM_2183	233	5221	68.9%	7.6%	23.4%	1068	4153
	FAM_3	290	2658	67.6%	8.8%	23.6%	875	1783
	FAM_2938	765	1548	68.6%	8.9%	22.5%	1170	378
	FAM_2317	768	559	54.2%	5.4%	40.4%	228	331
	FAM_2942	211	163	62.6%	6.7%	30.7%	53	110
	FAM_2334	214	124	76.6%	7.3%	16.1%	18	106
	FAM_2321	471	200	55.0%	3.5%	41.5%	116	84
	FAM_78	50	65	0.0%	0.0%	100.0%	9	56
	FAM_1402 (TIR Thon)	693	109	36.7%	1.8%	61.5%	56	53
	FAM_1257 (TIR Merou)	522	109	34.9%	7.3%	57.8%	60	49
	FAM_670	46	45	73.3%	0.0%	26.7%	1	44
	FAM_2649	762	73	47.9%	9.6%	42.5%	33	40
	FAM_1473	98	33	72.7%	3.0%	24.2%	0	33
	FAM_51	231	75	57.3%	2.7%	40.0%	43	32
	FAM_692	93	28	89.3%	3.6%	7.1%	2	26
	FAM_1294 (Baudroie)	1706	72	51.4%	4.2%	44.4%	46	26
	FAM_2314 (DDE)	3421	480	56.9%	5.8%	37.3%	456	24
	FAM_2802	32	23	100.0%	0.0%	0.0%	1	22
	FAM_3194	230	26	80.8%	0.0%	19.2%	6	20
	FAM_837	50	18	72.2%	5.6%	22.2%	0	18
	FAM_1165	77	16	87.5%	0.0%	12.5%	1	15
	FAM_2936	223	40	72.5%	10.0%	17.5%	25	15
	FAM_1259	231	28	64.3%	0.0%	35.7%	14	14
	FAM_3023	350	64	46.9%	3.1%	50.0%	53	11
	Total		11777				4334	7443
